# Supplementary material for: Do Anti-SARS-CoV-2 Monoclonal Antibodies Have an Impact on Pregnancy Outcome? A Systematic Review and Meta-Analysis
Source: Vaccines (Basel). 2023 Feb 3;11(2):344. doi: 10.3390/vaccines11020344 (PMC9962092; doi:10.3390/vaccines11020344)
Supplement: Supplementary file 1 [file vaccines-11-00344-s001.zip]

Archive with 1 entries (1 files):
- vaccines-2170760-supplementary.pdf
